# Supplementary material for: Unique Substrate Recognition and Sodium–Substrate Binding Stoichiometry in a Bacterial Serotonin Transporter, TuriSERT
Source: Int J Mol Sci. 2023 Dec 4;24(23):17112. doi: 10.3390/ijms242317112 (PMC10707687; doi:10.3390/ijms242317112)
Supplement: Supplementary file 1 [file ijms-24-17112-s001.zip]

Archive with 1 entries (1 files):
- ijms-2722661-supplementary.pdf
